# Supplementary material for: Post-translational modification-dependent oligomerization switch in regulation of global transcription and DNA damage repair during genotoxic stress
Source: Nat Commun. 2024 May 15;15:4128. doi: 10.1038/s41467-024-48530-8 (PMC11096357; doi:10.1038/s41467-024-48530-8)
Supplement: Supplementary file 4 — Supplementary Data 1–5 [file 41467_2024_48530_MOESM4_ESM.xlsx]

## Sheet: Supplementary data 1
List of plasmids used in this study
Name of plasmid	Plasmid details	Source
M10	pcDNA5/FRT/TO vector with cloned FLAG-HA tag	9
M13	AF9 (1-568) full length cloned into FLAG-HA pCDNA5-FRT-TO vector	9
M16	MLL-AF9 cloned in M10	This study
M56	pGEX vector with GST tag	Amersham
M90	6-His pET-11d vector	11
M296	psPAX2 lentiviral packaging plasmid	Addgene #12260
M297	pMD2.G VSV-G envelope plasmid	Addgene #12259
M300	AF9 (1-568) full length cloned into pET-GST vector(M56)	Yadav et al., 2019
M378	FLAG-PCAF cloned in pCI vector	Addgene #8941
M380	FLAG-HDAC1 in pcDNA3.1	Addgene #13820
M404	TBP cloned in pcDNA5/FRT/TO vector with FLAG-HA tag	18
M420	AF9 (1-448) fragment cloned into FLAG-HA pCDNA5-FRT-TO vector	18
M421	AF9 (1-328) fragment cloned into FLAG-HA pCDNA5-FRT-TO vector	18
M422	AF9 (1-208) fragment cloned into FLAG-HA pCDNA5-FRT-TO vector	18
M424	AF9 (150-568) fragment cloned into FLAG-HA pCDNA5-FRT-TO vector	This study
M425	AF9 (270-568) fragment cloned into FLAG-HA pCDNA5-FRT-TO vector	Yadav et al., 2019
M447	pcDNA5/FRT/TO vector with cloned FLAG tag	18
M448	pcDNA5/FRT/TO vector with cloned 1X HA tag	11
M449	pcDNA5/FRT/TO vector with cloned 6X His-tag	11
M451	pcDNA5/FRT/TO vector with cloned MYC tag	Basu et al.,2020
M532	p300 cloned into MYC pCDNA5-FRT-TO vector	11
M773	MOF cloned in M449 vector	11
M787	FLAG-HDAC4 in pcDNA3 vector	Addgene # 30485
M788	FLAG-HDAC7 in pcDNA3.1 vector	Addgene 13824
M790	FLAG-HDAC2 in pcDNA3 vector	Addgene # 68117
M791	FLAG-HDAC6 in pcDNA3.1 vector	Addgene # 13823
M792	FLAG-HDAC3 in pcDNA3.1 vector	Addgene #13819
M794	FLAG-GCN5 in pAdEasy vector	Addgene #14106
M796	FLAG-HDAC5 in pcDNA3.1 vector	Addgene #13822
M897	ENL cloned into M447	This study
M898	ENL cloned into M448	This study
M954	PCAF HAT domain cloned 6-His pET-11d vector	This study
M1063	AF9 (148-196 serine-deleted) cloned into FLAG pCDNA5-FRT-TO vector	18
M1064	AF9 (1-568) full length cloned into M448	This study
M1117	AF9(1-568) full length cloned into EGFP-pcDNA3 vector	This study
M1118	AF9(148-196 serine-deleted) cloned into EGFP-pcDNA3 vector	This study
M1146	TAF6 full length cloned in mRFP vector(M623)	This study
M1194	AF9(1-568) full length cloned into 6X His-GFP-pET- 11d vector	This study
M1208	AF9 (61-568 deleted) cloned into FLAG-HA pCDNA5-FRT-TO vector	This study
M1209	AF9 (81-568 deleted) cloned into FLAG-HA pCDNA5-FRT-TO vector	This study
M1210	AF9 (101-568 deleted) cloned into FLAG-HA pCDNA5-FRT-TO vector	This study
M1211	AF9 (121-568 deleted) cloned into FLAG-HA pCDNA5-FRT-TO vector	This study
M1213	AF9 (22 serine-deleted) cloned into FLAG-HA pCDNA5-FRT-TO vector	This study
M1214	AF9 (36 serine-deleted) cloned into FLAG-HA pCDNA5-FRT-TO vector	This study
M1215	AF9 (21-568 deleted) cloned into FLAG-HA pCDNA5-FRT-TO vector	This study
M1217	AF9(YEATS domain deleted) cloned into FLAG-HA pCDNA5-FRT-TO vector	This study
M1225	AF9 point mutation (K219R) in M13	This study
M1226	AF9 point mutation (K254R, K257R) in M13	This study
M1227	AF9 point mutation (K219R, K324R, K339R) in M13	This study
M1228	AF9 point mutation (K219R, K278R, K324R) in M13	This study
M1229	AF9 point mutation (K219R, K278R) in M13	This study
M1230	AF9 point mutation (K219R, K324R) in M13	This study
M1287	AF9 point mutation (K339R) in M13	This study
M1308	AF9 point mutation (S395A) in M13	This study
M1309	AF9 point mutation (S395D) in M13	This study
M1313	p53 oligomerization domain cloned in M1063	This study
M1314	AF9 (43-60 deletion) in M13	This study
M1315	AF9(YEATS domain deletion) in M1313	This study
M1327	HDAC5 double mutant (S259A, S498A) cloned in M796	This study

## Sheet: Supplementary data 2
	List of antibodies used in this study
Antibodies	Source	Catalogue no.	Antibody dilutions
AF9	Bethyl Laboratories	A300-596A	1 ։ 2000
ATM	Cell Signaling Technology	2873	1 ։ 2000
β-Actin	Santa Cruz Biotechnology	BB-AB0024	1 ։ 5000
Acetylated Lysine	Cell Signaling Technology	9441	1 ։ 2000
BMI1	Cell Signaling Technology	6964	1 ։ 1500
CDK9	Santa Cruz Biotechnology	sc-13130	1 ։ 2000
CCNT1	Santa Cruz Biotechnology	sc-271348	1 ։ 2000
DNA-PKc	Cell Signaling Technology	38168	1 ։ 2000
ELL	Cell Signaling Technology	14468	1 ։ 2000
ENL	Cell Signaling Technology	14893	1 ։ 2000
FLAG epitope	Sigma	F7425	1 ։ 5000
GFP	BioBharati Life Science	BB-AB0065	1 ։ 2000
GST	Santa Cruz Biotechnology	sc-138	1 ։ 2000
HA epitope	Santa Cruz Biotechnology	sc-57592	1 ։ 200
His epitope	SantaCruz Biotechnology	sc-8036	1 ։ 1000
HDAC5	Cell Signaling Technology	98329	1 ։ 2000
Histone H3	Cell Signaling Technology	4499	1 ։ 5000
Histone H2A.X	Cell Signaling Technology	7631	1 ։ 5000
Phospho-Histone H2A.X	Cell Signaling Technology	9718	1 ։ 5000
Ku70	Cell Signaling Technology	4588	1 ։ 2000
Ku80	Cell Signaling Technology	2753	1 ։ 2000
MYC	Santa Cruz Biotechnology	sc-40	1 ։ 1000
PCAF	Santa Cruz Biotechnology	sc-13124	1 ։ 2000
TBP	Cell Signaling Technology	A301-229A	1 ։ 2000
TAF1	Cell Signaling Technology	12781	1 ։ 1000
TAF5	Bethyl Laboratories	A303-685A	1 ։ 1000
TAF6	Bethyl Laboratories	A301-275A	1 ։ 2000
TAF7	Santa Cruz Biotechnology	sc-101167	1 ։ 2000
S/T-Q Phospho antibody	Cell Signaling Technology	9607	1 ։ 2000
AF9-K339Ac	BioBharati Life Science	BB-SAP50	1 ։ 2000
Phospho Rpb1 CTD (Ser2)	Cell Signaling Technology	13499	1 ։ 2000
Phospho Rpb1 CTD (Ser5)	Cell Signaling Technology	13523	1 ։ 2000
Normal Rabbit IgG	Cell Signaling Technology	2729	1 ։ 2000
Normal Mouse IgG	Cell Signaling Technology	5415	1 ։ 1000

## Sheet: Supplementary data 3
	List of qRT-PCR primers used for RNA analysis in this study					List of qRT-PCR primer sequences used for ChIP analysis
Target Gene	5’ Forward Primer sequence	3’ Reverse Primer sequence
AF9	GTAGAGCTTCACAGAAGG	GTAGTTTACGGACTGTGG				Target Gene	5’ Forward Primer sequence	3’ Reverse Primer sequence			0
BCL6	CCACACAGGAGAGAAACCTTAC	GCAGGTCAGTGGCTGACAC				c-MYC ~TSS	TCCTCTCTCGCTAATCTCCGC	GGGTCCTCAGCCGTCCAGAC
CDK6	GGAGTGTTGGCTGCATATTTG	CGATATCTGTTACAAACTTC				MED15 ~TSS	CGCGAGACTCCATTTCCCACAAG	GTATCCCGCTTGGCCGCCA
KIF1B	AATCAGAGTGACTTTTCGTC	ATTCGACTGATTTCTTCTGG				CDKN2B ~TSS	CCAGCTGAAAACGGAATTCTTTGC	CTTCTGGGAAAAAGCGCCTAGC
MDM2	TTGGATCAGGATTCAGTTTC	GAGAGTTCTTGTCCTTCTTC				SMAD2 ~TSS	CCTCGCCTCACGCTAGAC	CCACCTCCCTTTGCCTAC
MED15	GACCTTTAAACACACCTGTG	GGCTCTTCATCTTACTCAGG				MDM2 ~TSS	GACCCAATTGGCGGAAGCGG	GGCCCCAGAAGCAGCCAAG
NFKB2	GAGAACGGAGACACACC	CAGAAAGCTCACCACAC				CDK6 ~TSS	GGAGAGAGTGCTGGTAACTCC	CGCACAGCTCCTCACCTGAG
SKI	CCAAGTACTCGGCCCAGATC	GCACGGAATCTACGGCTCC				c-MYC coding	AAGGGAGGCGAGGATGTGTCC	GGCTGGGTGCGGAGATTCG
VDAC1	CAAGTATCAGATTGACCCTG	GTCAGTTTAATACCTGGC				MED15 coding	GCCAGGAGTCAGTCTTTGTTCCC	AATCTGAGCCCTGAAAAGCAGG
WEE1	GCTGTCCGCTTCTAGAAAG	CGAGATGTTCTATTACTCTGGG				MDM2 coding	CTGGGACTTGCCTAGTCTTATCTG	TCACAGAATTGTTCTCAATGGGGA
β-actin	GACTTCGAGCAAGAGATGG	GTTGAAGGTAGTTTCGTGG				CDK6 coding	GAGGTCTCTCCATCCAGCTTCTG	GGTGCGCTCAACTAGCTGG
c-MYC	GCTTGTACCTGCAGGATC	GACTCCGTCGAGGAGAG
SMAD2	GCAGAGCCCCAATTGTAATC	GGTGCACATTCTAGTTAGCTG
BMI1	GGAGGAGGTGAATGATAAAAG	CCATTCCTTCTCCAGGTAT
PTEN	CCCTCAGCCGTTACCTGTG	CCTTGTCATTATCTGCACGCTC
KLF4	CCTACACAAAGAGTTCCCATC	GGTCGCATTTTTGGCACTGG
BMP2	CCAGACCACCGGTTGGAG	GCTCTGCTGAGGTGATAAACTC
MCL1	CGTAAGGACAAAACGGGAC	GGTGGTTGGTTAAAAGTCAAC
CCND1	TCTAAGATGAAGGAGACCAT	GGAAGTGTTCAATGAAATCG
E2F2	GGAGCCGGACAGTCCTTC	GCTGTCAGTAGCCTCCAAG
KLF5	CCAGTATATTCAGCTCACACC	CCATTGCTGCTGTCTGATTTG
CBX4	CTGGTCGCCCAAATATAAC	TCAGGACATTGGAACGAC
FOS	GGAACAGTTATCTCCAGAAG	ACTCTAGTTTTTCCTTCTCC

## Sheet: Supplementary data 4
	List of oligo sequences for shRNA construct generation for AF9, HDAC5, PCAF and ENL knockdown
Gene	Upper Oligo	Lower Oligo
AF9 sh#1	CACCGGATGGTGTTCGTACGCGGTT	AAACAACCGCGTACGAACACCATCC
AF9 sh#2	CACCGACGACTGGATGGTGTTCGTT	AAACAACGAACACCATCCAGTCGTC
AF9 sh#3	CACCGCGACTGGATGGTGTTCGTAC	AAACGTACGAACACCATCCAGTCGC
PCAF sh#1	CCGGGCAGATACCAAACAAGTTTATCTCGAGATAAACTTGTTTGGTATCTGCTTTTT	AATTAAAAAGCAGATACCAAACAAGTTTATCTCGAGATAAACTTGTTTGGTATCTGC
PCAF sh#2	CCGGTGGCATGTCCATTAGCTATTTCTCGAGAAATAGCTAATGGACATGCCATTTTT	AATTAAAAATGGCATGTCCATTAGCTATTTCTCGAGAAATAGCTAATGGACATGCCA
PCAF sh#3	CCGGGGTACTACGTGTCTAAGAAATCTCGAGATTTCTTAGACACGTAGTACCTTTTT	AATTAAAAAGGTACTACGTGTCTAAGAAATCTCGAGATTTCTTAGACACGTAGTACC
HDAC5 sh#1	CCGGGCAAGGATGGGACTGTTATTACTCGAGTAATAACAGTCCCATCCTTGCTTTTTG	AATTCAAAAAGCAAGGATGGGACTGTTATTACTCGAGTAATAACAGTCCCATCCTTGC
HDAC5 sh#2	CCGGGGACTGTTATTAGCACCTTTACTCGAGTAAAGGTGCTAATAACAGTCCTTTTTG	AATTCAAAAAGGACTGTTATTAGCACCTTTACTCGAGTAAAGGTGCTAATAACAGTCC
HDAC5 sh#3	CCGGGGCAAGTTCATGAGCACATCCCTCGAGGGATGTGCTCATGAACTTGCCTTTTTG	AATTCAAAAAGGCAAGTTCATGAGCACATCCCTCGAGGGATGTGCTCATGAACTTGCC
ENL sh#1	CCGGGCGGAGGGGTTCACTCACGACCTCGAGGTCGTGAGTGAACCCCTCCGCTTTTTG	AATTCAAAAAGCGGAGGGGTTCACTCACGACCTCGAGGTCGTGAGTGAACCCCTCCGC
ENL sh#2	CCGGGACTGCGCAAGAAGCCCACCCCTCGAGGGGTGGGCTTCTTGCGCAGTCTTTTTG	AATTCAAAAAGACTGCGCAAGAAGCCCACCCCTCGAGGGGTGGGCTTCTTGCGCAGTC
ENL sh#3	CCGGGAACTGCGCAAGAAGCCCACTCTCGAGAGTGGGCTTCTTGCGCAGTTCTTTTTG	AATTCAAAAAGAACTGCGCAAGAAGCCCACTCTCGAGAGTGGGCTTCTTGCGCAGTTC

## Sheet: Supplementary data 5
List of reagents used in this study (chemicals, peptides, recombinant proteins and cell-lines)
Reagents/Resources	Source or reference	Identifiers
dNTP mix	BioBharati Life Science	Cat#BB-C0020B
ATP	BioBharati Life Science	Cat#BB-C0030
Phusion high fidelity DNA polymerase	NEB	Cat# M0530S
Acetyl CoA	Sigma	A2056,5mg
T4DNA ligase	NEB	Cat# M0202S
3X Flag peptide	Sigma	Cat# F4799-25MG
L-Glutathione reduced	Sigma	Cat# G425-25G
Verso c-DNA synthesis kit	Thermo fisher Scientific	AB1453A
iTaq Universal SYBR Green Supermix	Bio-Rad	Cat# 172-5201AP
TRIzol	Life Technologies	Cat# 15596026
NU7441(KU-57788)	Selleckchem	S2638
KN-93	Selleckchem	S6787
Salmon Sperm DNA	Invitrogen	15632-011
Penicillin and Streptomycin	GIBCO	Cat# 15140-122 ,100mL
Purified human TFIID complex	This study	N/A
Purified recombinant GST-AF9	This study	N/A
Purified recombinant His-GFP-AF9	This study	N/A
Purified recombinant His-PCAF HAT domain	This study	N/A
Protein A agarose	Thermo fisher Scientific	Cat# 20333
Surebeads TM Protein G magnetic beads	Bio-Rad	Cat# 161-4013
Anti-FLAG agarose beads	Sigma	Cat# 8823-5ML
GST agarose beads	GOLDBIO	Cat#G-250-10
Ni-NTA agarose beads	QIAGEN	Cat# 30210
PCR purification kit	QIAGEN	Cat# 28104
Gel extraction kit	QIAGEN	Cat# 28706
Plasmid miniprep kit	QIAGEN	Cat# 27104
Click-iT™ RNA Alexa Fluor™ 488 Imaging Kit	Invitrogen	Cat# C10329
MycoStrip™-Mycoplasma Detection Kit	Invivogen	Cat# rep-mys-10
HEK293T	ATCC	Cat# CRL-3216
HeLa	ATCC	Cat # CCL-2
GraphPad Prism	GraphPad Software	http://www.graphpad.com
